# Supplementary material for: Isolation of Chitinolytic Bacteria from European Sea Bass Gut Microbiota Fed Diets with Distinct Insect Meals
Source: Biology (Basel). 2022 Jun 25;11(7):964. doi: 10.3390/biology11070964 (PMC9312007; doi:10.3390/biology11070964)
Supplement: Supplementary file 1 [file biology-11-00964-s001.zip]

Archive with 1 entries (1 files):
- biology-1779410-supplementary.pdf
